# Supplementary material for: Age Does Matter in Adolescents and Young Adults versus Older Adults with Advanced Melanoma; A National Cohort Study Comparing Tumor Characteristics, Treatment Pattern, Toxicity and Response
Source: Cancers (Basel). 2020 Jul 27;12(8):2072. doi: 10.3390/cancers12082072 (PMC7464956; doi:10.3390/cancers12082072)
Supplement: Supplementary file 1 [file cancers-12-02072-s001.zip]

Archive with 3 entries (2 files):
- cancaers-863892-supplementary/
- cancaers-863892-supplementary/cancers-863892-Figure S1_final -1.docx
- cancaers-863892-supplementary/cancers-863892-supplementary-table.docx
